# Supplementary material for: Expression, Prognostic Value and Correlation with HPV Status of Hypoxia-Induced Markers in Sinonasal Squamous Cell Carcinoma
Source: J Pers Med. 2023 Apr 29;13(5):767. doi: 10.3390/jpm13050767 (PMC10222519; doi:10.3390/jpm13050767)
Supplement: Supplementary file 1 [file jpm-13-00767-s001.zip]

Archive with 1 entries (1 files):
- jpm-2344004-supplementary.pdf
